# Supplementary material for: Quantitative trait loci for agronomic traits in tetraploid wheat for enhancing grain yield in Kazakhstan environments
Source: PLoS One. 2020 Jun 23;15(6):e0234863. doi: 10.1371/journal.pone.0234863 (PMC7310741; doi:10.1371/journal.pone.0234863)
Supplement: S1 Table — (XLSX) [file pone.0234863.s003.xlsx]

## Sheet: Лист1
Supplemental Table S1. The list of 184 tetraploid wheat accessions analyzed in Northern and South-eastern regions of Kazakhstan
N	Accession	County	Taxanomic classification
1	5-BIL42	Italy	T. turgidum ssp. durum
2	AC-Navigator	Canada	T. turgidum ssp. durum
3	Adamello	Italy	T. turgidum ssp. durum
4	Agridur	France	T. turgidum ssp. durum
5	Alemanno	Italy	T. turgidum ssp. durum
6	Altar84	Mexico	T. turgidum ssp. durum
7	Ambral	France	T. turgidum ssp. durum
8	Ancomarzio	Italy	T. turgidum ssp. durum
9	Antas	Italy	T. turgidum ssp. durum
10	Appio	Italy	T. turgidum ssp. durum
11	Appulo	Italy	T. turgidum ssp. durum
12	Arcangelo	Italy	T. turgidum ssp. durum
13	Arcobaleno	Italy/Spain	T. turgidum ssp. durum
14	Ares	Italy	T. turgidum ssp. durum
15	Arnacoris	Italy	T. turgidum ssp. durum
16	Athena	Italy	T. turgidum ssp. durum
17	Aziziah	Italy	T. turgidum ssp. durum
18	Barcarol	Italy	T. turgidum ssp. durum
19	Berillo	Italy	T. turgidum ssp. durum
20	Brindur	France	T. turgidum ssp. durum
21	Cannizzo	Italy	T. turgidum ssp. durum
22	Canyon	Italy	T. turgidum ssp. durum
23	Capeiti-8	Italy	T. turgidum ssp. durum
24	Cappelli	Italy	T. turgidum ssp. durum
25	Casanova	Italy	T. turgidum ssp. durum
26	Ceedur	France	T. turgidum ssp. durum
27	Chiara	Italy	T. turgidum ssp. durum
28	Ciccio	Italy	T. turgidum ssp. durum
29	Ciclope	Italy	T. turgidum ssp. durum
30	Cirillo	Italy	T. turgidum ssp. durum
31	Claudio	Italy	T. turgidum ssp. durum
32	Colosseo	Italy	T. turgidum ssp. durum
33	Cosmodur	France	T. turgidum ssp. durum
34	Creso	Italy	T. turgidum ssp. durum
35	Dauno	Italy	T. turgidum ssp. durum
36	Doral	France	T. turgidum ssp. durum
37	Duetto	Italy	T. turgidum ssp. durum
38	Duilio	Italy	T. turgidum ssp. durum
39	Durfort	France	T. turgidum ssp. durum
40	Dylan	Italy	T. turgidum ssp. durum
41	Enduro	Italy	T. turgidum ssp. durum
42	Exeldur	France	T. turgidum ssp. durum
43	Fauno	Italy	T. turgidum ssp. durum
44	Fiore	Italy	T. turgidum ssp. durum
45	Fortore	Italy	T. turgidum ssp. durum
46	Gianni	Italy	T. turgidum ssp. durum
47	Giotto	Italy	T. turgidum ssp. durum
48	Granizo	Spain	T. turgidum ssp. durum
49	Grazia	Italy	T. turgidum ssp. durum
50	Grecale	Italy	T. turgidum ssp. durum
51	Grifoni	Italy	T. turgidum ssp. durum
52	Hymera	Italy	T. turgidum ssp. durum
53	Imhotep	Italy	T. turgidum ssp. durum
54	Iride	Italy	T. turgidum ssp. durum
55	Isa	Italy	T. turgidum ssp. durum
56	Italo	Italy	T. turgidum ssp. durum
57	K26	Italy	T. turgidum ssp. durum
58	Karel	Italy	T. turgidum ssp. durum
59	Kyperounda	Marocco	T. turgidum ssp. durum
60	Kronos	United States	T. turgidum ssp. durum
61	LO92	United States	T. turgidum ssp. durum
62	L252	United States	T. turgidum ssp. durum
63	Langdon	United States	T. turgidum ssp. durum
64	Latino	Italy	T. turgidum ssp. durum
65	Latinur	France	T. turgidum ssp. durum
66	Lloyd	United States	T. turgidum ssp. durum
67	Maestrale	Italy	T. turgidum ssp. durum
68	Meridiano	Italy	T. turgidum ssp. durum
69	Messapia	Italy	T. turgidum ssp. durum
70	Mexicali 75	Italy	T. turgidum ssp. durum
71	Mida	Italy	T. turgidum ssp. durum
72	Nefer	France	T. turgidum ssp. durum
73	Neodur	France	T. turgidum ssp. durum
74	Neolatino	Italy	T. turgidum ssp. durum
75	Normanno	Italy	T. turgidum ssp. durum
76	Ofanto	Italy	T. turgidum ssp. durum
77	Orfeo	Italy	T. turgidum ssp. durum
78	Martino	Italy	T. turgidum ssp. durum
79	Orobel	Italy	T. turgidum ssp. durum
80	Parsifal	France	T. turgidum ssp. durum
81	Pedroso	Spain	T. turgidum ssp. durum
82	Platani	Italy	T. turgidum ssp. durum
83	Plinio	Italy	T. turgidum ssp. durum
84	PR22D89	Italy	T. turgidum ssp. durum
85	Preco	Italy	T. turgidum ssp. durum
86	Primadur	France	T. turgidum ssp. durum
87	Produra	United States	T. turgidum ssp. durum
88	Provenzal	Italy	T. turgidum ssp. durum
89	Quadruro	Italy	T. turgidum ssp. durum
90	Quadrato	Italy	T. turgidum ssp. durum
91	Rusticano	Italy	T. turgidum ssp. durum
92	S99B34	United States	T. turgidum ssp. durum
93	Saadi	France	T. turgidum ssp. durum
94	Amedeo	Italy	T. turgidum ssp. durum
95	San Carlo	Italy	T. turgidum ssp. durum
96	Avispa	Italy	T. turgidum ssp. durum
97	Sansone	Italy	T. turgidum ssp. durum
98	Saragolla	Italy	T. turgidum ssp. durum
99	Sharm 5	Syria	T. turgidum ssp. durum
100	Simeto	Italy	T. turgidum ssp. durum
101	Strongfield	Canada	T. turgidum ssp. durum
102	Svevo	Italy	T. turgidum ssp. durum
103	Taganrog	Italy	T. turgidum ssp. durum
104	Timilia	Italy, Sicily	T. turgidum ssp. durum
105	Tito	Italy	T. turgidum ssp. durum
106	Tiziana	Italy	T. turgidum ssp. durum
107	Tresor	Italy	T. turgidum ssp. durum
108	Trinakria	Italy	T. turgidum ssp. durum
109	UC1113	Canada	T. turgidum ssp. durum
110	Valforte	Italy	T. turgidum ssp. durum
111	Valgerardo	Italy	T. turgidum ssp. durum
112	Valnova	Italy	T. turgidum ssp. durum
113	Varano	Italy	T. turgidum ssp. durum
114	Vendetta	Italy	T. turgidum ssp. durum
115	Vesuvio	Italy	T. turgidum ssp. durum
116	Bronte	Italy	T. turgidum ssp. durum
117	Virgilio	France	T. turgidum ssp. durum
118	Vitromax	Italy/Spain	T. turgidum ssp. durum
119	West Bread 881	United States	T. turgidum ssp. durum
120	Zenit	Italy	T. turgidum ssp. durum
121	PC32	Italy	T. turgidum ssp. durum
122	Ariosto	Italy	T. turgidum ssp. durum
123	MG 4343	n.a.	T. turgidum ssp. dicoccoides
124	MG 4328/61	n.a.	T. turgidum ssp. dicoccoides
125	MG 5444/235	n.a.	T. turgidum ssp. dicoccoides
126	MG 4330/66	n.a.	T. turgidum ssp. dicoccoides
127	PI 343446	Israel	T. turgidum ssp. dicoccoides
128	PI 352323	Asia Minor	T. turgidum ssp. dicoccoides
129	PI 355459	Armenia	T. turgidum ssp. dicoccoides
130	MG 5323	n.a	T. turgidum ssp. dicoccum
131	MG 5350	Ethiopia	T. turgidum ssp. dicoccum
132	MG 4387	United Kingdom	T. turgidum ssp. dicoccum
133	MG 5416/1	Iran	T. turgidum ssp. dicoccum
134	MG 15516/1	Syria	T. turgidum ssp. dicoccum
135	MG 5300/1	n.a	T. turgidum ssp. dicoccum
136	MG 5293/1	Italy	T. turgidum ssp. dicoccum
137	Gran Bretagna	n.a.	T. turgidum ssp. dicoccum
138	Etiopia	n.a.	T. turgidum ssp. dicoccum
139	Citr 7665	Russian Federation	T. turgidum ssp. carthlicum
140	PI 94755	Georgia	T. turgidum ssp. carthlicum
141	PI 115816	Georgia	T. turgidum ssp. carthlicum
142	PI 283888	Iran	T. turgidum ssp. carthlicum
143	PI 341800	Russian Federation, Dagest	T. turgidum ssp. carthlicum
144	PI 499972	Georgia	T. turgidum ssp. carthlicum
145	PI 532501	Former Soviet Union	T. turgidum ssp. carthlicum
146	PI 572849	Georgia	T. turgidum ssp. carthlicum
147	PI 573182	Turkey, Kars	T. turgidum ssp. carthlicum
148	PI 585017	Georgia	T. turgidum ssp. carthlicum
149	PI 585018	Georgia	T. turgidum ssp. carthlicum
150	PI 223171	Jordan	T. turgidum ssp. polonicum
151	PI 272564	Hungary, Pest	T. turgidum ssp. polonicum
152	PI 278647	United Kingdom, England	T. turgidum ssp. polonicum
153	PI 286547	Ecuador	T. turgidum ssp. polonicum
154	PI 289606	United Kingdom, England	T. turgidum ssp. polonicum
155	PI 290512	Portugal	T. turgidum ssp. polonicum
156	PI 330554	United Kingdom, England	T. turgidum ssp. polonicum
157	PI 330555	United Kingdom, England	T. turgidum ssp. polonicum
158	PI 352487	Germany, Saxony-Anhalt	T. turgidum ssp. polonicum
159	PI 352488	Italy	T. turgidum ssp. polonicum
160	PI 352489	Cyprus	T. turgidum ssp. polonicum
161	PI 387479	Ethiopia	T. turgidum ssp. polonicum
162	PI 566593	United States	T. turgidum ssp. polonicum
163	K cer	Egypt	T. turgidum ssp. turanicum
164	Cltr-11390	United States	T. turgidum ssp. turanicum
165	PI 68287	Azerbaijan	T. turgidum ssp. turanicum
166	PI 113393	Iraq	T. turgidum ssp. turanicum
167	PI 191599	Morocco, Rabat-Sale	T. turgidum ssp. turanicum
168	PI 192641	Morocco	T. turgidum ssp. turanicum
169	PI 254206	Iran	T. turgidum ssp. turanicum
170	PI 278350	Italy	T. turgidum ssp. turanicum
171	PI 290530	Hungary, Pest	T. turgidum ssp. turanicum
172	PI 306665	France, Herault	T. turgidum ssp. turanicum
173	PI 624429	Iran, Bakhtaran	T. turgidum ssp. turanicum
174	PI 127106	Afghanistan, Faryab	T. turgidum ssp. turanicum
175	PI 192658	Morocco	T. turgidum ssp. turanicum
176	PI 184526	Portugal	T. turgidum ssp. turanicum
177	PI 352514	Azerbaijan	T. turgidum ssp. turanicum
178	PI 362067	Romania, Brasov	T. turgidum ssp. turanicum
179	PI 134946	Portugal, Lisboa	T. turgidum ssp. turgidum
180	PI 157983	Italy, Sicily	T. turgidum ssp. turgidum
181	PI 157985	Italy, Sicily	T. turgidum ssp. turgidum
182	PI 185723	Portugal, Leira	T. turgidum ssp. turgidum
183	PI 191104	Spain	T. turgidum ssp. turgidum
184	PI 191145	Spain, Baleares	T. turgidum ssp. turgidum
