# Supplementary material for: Quantitative trait loci for agronomic traits in tetraploid wheat for enhancing grain yield in Kazakhstan environments
Source: PLoS One. 2020 Jun 23;15(6):e0234863. doi: 10.1371/journal.pone.0234863 (PMC7310741; doi:10.1371/journal.pone.0234863)
Supplement: S3 Table — (XLSX) [file pone.0234863.s005.xlsx]

## Sheet: Лист1
Supplemental Table S3. The full list of identified stable quantitative trait loci using world tetraploid wheat collection
Trait	Most associated marker	QTL	Chr	QTL (cM)	Location on chr	TWC			DWV
						R2 (%)	P-value	Env	R2 (%)	P-value	Env
HD	IWB71175	QHD.td.ipbb_1A.1	1A	15.8	Non-coding	14.6	2.40E-06	SEK18-1; SEK18-2; NK18
HD	IWB59768	QHD.td.ipbb_1A.2	1A	44.9-62.8	Coding	9.8	7.79E-05	SEK18-1; SEK19
HD	IWB72966	QHD.td.ipbb_1B.1	1B	37.1-43.2	Non-coding	11.2	2.04E-05	SEK18-1; NK19
HD	IWB13774	QHD.td.ipbb_1B.2	1B	67.6-68.1	Coding	13.8	1.083E-5	SEK18-1, NK18
HD	IWB54033	QHD.td.ipbb_2A.1	2A	46.2-53.4	Non-coding	11	2.51E-05	SEK18-1	13.3	1.13E-04	SEK19
HD	IWB50384	QHD.td.ipbb_2A.2	2A	208.7-210.8	Coding	15.5	2.93E-06	SEK18-1, SEK18-2; NK19
HD	IWB45998	QHD.td.ipbb_2B.1	2B	34-65.2	Coding	11.3	2.22E-05	SEK18-1, SEK18-2
HD	IWB851	QHD.td.ipbb_4A.1	4A	71-71.4	Coding	10	6.45E-05	SEK18-1; SEK19	15.1	4.32E-05	SEK18-1
HD	IWB25684	QHD.td.ipbb_4A.2	4A	107.1-144.8	Coding	21.2	1.20E-08	SEK18-1, SEK18-2; SEK18-m; SEK19	15.4	4.40E-05	SEK18-2
HD	IWB47252	QHD.td.ipbb_4A.3	4A	167.5-168.5	Coding	13	4.91E-06	SEK18-1; SEK18-m
HD	IWB71656	QHD.td.ipbb_4B.1	4B	69.2-92	Coding	11	2.17E-05	SEK18-1; SEK-19
HD	IWA8588	QHD.td.ipbb_5A.1	5A	104.9-111	Non-coding	9.3	1.29E-04	SEK18-1	17.8	1.04E-05	SEK18-1; SEK18-m
HD	IWA2743	QHD.td.ipbb_5A.2	5A	127.1-158.9	Coding	48.1	5.35E-06	SEK18-1	21	1.90E-06	SEK18-1; SEK18-m; NK19
HD	IWB57803	QHD.td.ipbb_5B.1	5B	77.3-120.1	Coding	15.5	3.22E-06	SEK18-1; NK19
HD	IWB8710	QHD.td.ipbb_6B.1	6B	34.7-96.7	Non-coding	11.7	1.46E-05	SEK18-1, SEK18-2, SEK18-m	12.8	1.74E-04	SEK18-2
HD	IWB72890	QHD.td.ipbb_7A.1	7A	103.3-148.1	Non-coding	9.9	6.83E-05	SEK18-1; NK18
HD	IWB40924	QHD.td.ipbb_7B.1	7B	132-132.8	Non-coding	10.4	4.66E-05	SEK18-1	13.4	1.27E-04	NK19
SMT	IWB44629	QSMT.td.ipbb_2A.1	2A	171.8-210.8	Coding	18.7	5.24E-07	NK19; SEK19
SMT	IWB9499	QSMT.td.ipbb_2B.1	2B	29-41.9	Coding	29.3	2.98E-10	SEK18-2; NK19
SMT	IWB67595	QSMT.td.ipbb_3A.1	3A	64.2	Coding	9.5	1.22E-04	SEK18-1; SEK18-m
SMT	IWB25684	QSMT.td.ipbb_4A.1	4A	136.7-144.8	Coding	19.1	7.12E-08	SEK18-2; SEK18-m
SMT	IWB72931	QSMT.td.ipbb_4A.2	4A	167.5-173.6	Coding	13.3	5.66E-05	SEK18-1; SEK18-m; NK19
SMT	IWB60096	QSMT.td.ipbb_4B.1	4B	81.5-87	Non-coding	16.5	6.68E-07	SEK18-m; SEK19
SMT	IWB29991	QSMT.td.ipbb_5B.1	5B	143.5-160.3	Coding	10.1	1.24E-04	SEK18-1; SEK19
SMT	IWA2652	QSMT.td.ipbb_6B.1	6B	58.6-71.9	Coding	16.8	1.90E-06	SEK18-1; NK19
PH	IWB70213	QPH.td.ipbb_1A.1	1A	49.8-70.8	Coding	7.1	9.60E-05	SEK18-1; NK18	18	4.22E-05	SEK19
PH	IWB20993	QPH.td.ipbb_1B.1	1B	129.7-162.5	Non-coding	9.5	3.07E-05	SEK19	21	1.49E-06	SEK18-1; SEK18-2; SEK18-m; SEK19
PH	IWB11847	QPH.td.ipbb_2A.1	2A	24.7	Non-coding	14.7	1.08E-05	NK18	21	6.41E-06	SEK18-1; SEK18-m; NK18
PH	IWB11977	QPH.td.ipbb_2A.2	2A	146.5-148	Non-coding				15	4.45E-05	SEK18-2; SEK18-m
PH	IWB7766	QPH.td.ipbb_2B.1	2B	146.8-161.5	Coding				21	6.41E-06	SEK18-1; SEK18-m; NK18
PH	IWB40358	QPH.td.ipbb_4A.1	4A	25.7	Coding	7.9	4.08E-05	SEK18-1	21	6.41E-06	SEK18-1; SEK18-m; NK18
PH	IWB65979	QPH.td.ipbb_4A.2	4A	129.3-139.7	Coding				21	6.41E-06	SEK18-1; SEK18-m; NK18
PH	IWB7508	QPH.td.ipbb_4B.1	4B	28.5-35	Non-coding	7.6	6.51E-05	SEK18-2; NK19	13.3	9.75E-05	SEK18-1; SEK19
PH	IWA3827	QPH.td.ipbb_5A.1	5A	110.5-111.3	Coding				24.2	2.90E-06	SEK18-1; SEK18-2; SEK18-m; SEK19
PH	IWB31180	QPH.td.ipbb_5A.2	5A	134.5-146.5	Coding				18	2.42E-05	NK18; NK19
PH	IWB9844	QPH.td.ipbb_6A.1	6A	67.5-69.1	Coding				17.8	8.61E-06	SEK18-1; SEK18-m; NK18
PH	IWB67341	QPH.td.ipbb_6B.1	6B	85.4	Non-coding				18.7	4.95E-05	SEK18-1; SEK18-m; NK18
PH	IWB1055	QPH.td.ipbb_6B.2	6B	121.7-122.2	Coding				17.8	8.61E-06	SEK18-1; SEK18-m; NK18
PH	IWB34276	QPH.td.ipbb_7B.1	7B	129.9-131	Coding				18.5	4.25E-05	SEK18-2; NK19
PH	IWB57016	QPH.td.ipbb_7B.2	7B	190.9-208.2	Coding				15	3.34E-05	SEK18-2; SEK19
SL	IWB72507	QSL.td.ipbb_1A.1	1A	31.9	Coding	9.8	1.33E-04	SEK18-1; SEK19
SL	IWB31350	QSL.td.ipbb_1A.2	1A	49.8-53.3	Coding	14.8	4.46E-06	SEK18-1; NK18	44.9	4.65E-11	SEK18-1; SEK18-m
SL	IWB52277	QSL.td.ipbb_1A.3	1A	94.7-121.1	Coding	10.4	7.87E-05	SEK18-1; NK18	19.5	2.78E-05	SEK18-1; SEK18-m; NK19
SL	IWB50693	QSL.td.ipbb_1B.1	1B	101.8-115.7	Coding				18.5	8.43E-06	SEK18-1; SEK18-m
SL	IWA2526	QSL.td.ipbb_2A.1	2A	36.6-46.6	Coding	14.6	2.80E-05	NK18	17.3	1.56E-05	SEK18-1
SL	IWB65471	QSL.td.ipbb_3A.1	3A	18.9	Non-coding	11.6	5.68E-05	SEK18-1	32.7	1.05E-07	SEK18-1; SEK18-m
SL	IWB25608	QSL.td.ipbb_4B.1	4B	118.5-135.5	Coding	10.7	6.19E-05	SEK18-1	12.2	1.83E-04	SEK19
SL	IWB46117	QSL.td.ipbb_5B.1	5B	38.1	Coding				15.9	3.16E-05	SEK18-2, SEK18-m
SL	IWB11477	QSL.td.ipbb_5B.2	5B	112.5-119	Non-coding	13.2	7.63E-05	NK18; NK19
SL	IWB49000	QSL.td.ipbb_6B.1	6B	101.4-102.5	Coding	9.61	3.50E-05	SEK19; NK19	12.8	1.57E-04	NK19
SL	IWB23321	QSL.td.ipbb_7A.1	7A	0.3-14.2	Coding	9.73	1.69E-04	SEK19	15.9	3.32E-05	SEK18-1
SL	IWA1438	QSL.td.ipbb_7A.2	7A	82.4	Non-coding				28.3	6.55E-08	SEK18-1; SEK18-m
SL	IWA1437	QSL.td.ipbb_7B.1	7B	16.7-28.5	Coding	13.2	1.30E-05	NK18	27.6	1.11E-07	SEK18-1; SEK18-m
NFS	IWB37862	QNFS.td.ipbb_2A.1	2A	154.6	Coding	14.7	3.93E-06	SEK18-1	24	4.18E-06	SEK18-1; SEK18-m
NFS	IWB37650	QNFS.td.ipbb_3A.1	3A	64.3-72.2	Coding	12.4	7.81E-06	NK19	16.2	1.21E-04	SEK18-1; NK19
NFS	IWB10748	QNFS.td.ipbb_4A.1	4A	0-3.1	Coding	14	4.63E-06	SEK18-1	23.5	4.31E-06	SEK18-1; SEK18-m
NFS	IWB61904	QNFS.td.ipbb_5A.1	5A	27.2	Coding				23.5	6.82E-07	SEK18-1; SEK18-m
NFS	IWB75125	QNFS.td.ipbb_5B.1	5B	160.6-165.7	Non-coding	9.5	1.76E-04	SEK18-m	12.6	1.69E-04	SEK18-2
NFS	IWB57414	QNFS.td.ipbb_6A.1	6A	8.9-11.2	Coding				30	3.06E-08	SEK18-1; SEK18-m
NFS	IWB23735	QNFS.td.ipbb_6A.2	6A	33.2	Non-coding	12.6	1.16E-05	SEK18-m	19.7	2.90E-05	SEK18-1; SEK18-m
NFS	IWB8566	QNFS.td.ipbb_7B.1	7B	65.5-67.1	Non-coding				17.3	1.56E-05	SEK18-1; SEK18-m
NKS	IWB61848	QNKS.td.ipbb_5B.1	5B	142.6-146.5	Coding	11.1	5.6E-05	SEK19, NK19
TKW	IWB7965	QTKW.td.ipbb_1A.1	1A	94.9-95.5	Coding				15.4	1.60E-04	SEK18-2; SEK18-m
TKW	IWB9191	QTKW.td.ipbb_1A.2	1A	146.1-150.2	Non-coding	18.6	4.29E-07	NK19	15.4	1.50E-04	SEK18-2
TKW	IWB48254	QTKW.td.ipbb_1B.1	1B	65.2-89.7	Coding	20.9	7.70E-08	SEK18-1; SEK18-m; NK19	19.4	3.38E-05	SEK18-1
TKW	IWB72975	QTKW.td.ipbb_2A.1	2A	188.5-206.2	Non-coding	18.3	4.87E-07	SEK18-1; NK19	20.4	2.52E-05	SEK18-1; SEK18-m
TKW	IWB9352	QTKW.td.ipbb_2B.1	2B	7.9-19.4	Non-coding	12.3	6.98E-06	NK19	16.6	1.26E-04	SEK18-2
TKW	IWB22135	QTKW.td.ipbb_2B.2	2B	176-185.8	Coding	18.9	3.10E-07	NK19	37.6	1.17E-08	SEK18-1, SEK18-m
TKW	IWB34361	QTKW.td.ipbb_3A.1	3A	16.5-20.9	Coding	20.3	1.72E-07	NK19	13.5	1.96E-04	SEK18-m
TKW	IWB8884	QTKW.td.ipbb_3B.1	3B	2.8-5.4	Non-coding	18.7	6.65E-07	SEK19; NK19
TKW	IWA6677	QTKW.td.ipbb_3B.2	3B	84.7-94	Non-coding	12.9	2.71E-05	NK19	15.6	1.77E-04	SEK18-2
TKW	IWB48069	QTKW.td.ipbb_3B.3	3B	194-209.1	Coding				22.5	1.63E-06	SEK18-1
TKW	IWA583	QTKW.td.ipbb_5A.1	5A	157.1-163.5	Coding	14.5	7.77E-06	SEK18-1; NK19	20.7	1.86E-05	SEK18-1; SEK18-2; SEK18-m
TKW	IWB44011	QTKW.td.ipbb_5A.2	5A	199.1-208.8	Coding	14.5	7.77E-06	NK19	17.5	8.81E-05	SEK18-2; SEK18-m
TKW	IWB33023	QTKW.td.ipbb_5B.1	5B	129.7-132.9	Coding	18.9	4.14E-07	NK19	12.6	1.38E-04	SEK18-2
TKW	IWB36247	QTKW.td.ipbb_5B.2	5B	157.9-160.6	Non-coding	11.3	3.45E-05	SEK18-1; NK19
TKW	IWA7563	QTKW.td.ipbb_6A.1	6A	58.4-87.1	Coding	20.3	1.25E-07	NK19	15.6	1.38E-04	SEK18-2
TKW	IWB3130	QTKW.td.ipbb_6A.2	6A	124-126.5	Non-coding	9.7	1.42E-04	SEK18-1	22.3	8.50E-06	SEK18-1; SEK18-m
TKW	IWB12220	QTKW.td.ipbb_6B.1	6B	92.6-115.8	Coding	18.8	3.15E-07	SEK18-1; NK19	19.8	2.91E-05	SEK18-1
TKW	IWB34274	QTKW.td.ipbb_7A.1	7A	111.1-119.3	Coding				19	7.45E-06	SEK18-1; SEK18-2; SEK18-m
TKW	IWB34640	QTKW.td.ipbb_7A.2	7A	189.5-208.6	Coding	18.6	3.64E-07	SEK18-1; SEK18-m; NK19
TKW	IWB73892	QTKW.td.ipbb_7B.1	7B	94.2	Coding	13.6	1.54E-05	NK19	24.4	1.94E-06	SEK18-2; SEK18-m
TKW	IWB10520	QTKW.td.ipbb_7B.2	7B	173.2-194.8	Coding	18.7	3.27E-07	NK19	15.9	1.16E-04	SEK18-2
